# Supplementary material for: Enhanced Glycosylation Caused by Overexpression of Rv1002c in a Recombinant BCG Promotes Immune Response and Protects against Mycobacterium tuberculosis Infection
Source: Vaccines (Basel). 2024 Jun 4;12(6):622. doi: 10.3390/vaccines12060622 (PMC11209282; doi:10.3390/vaccines12060622)
Supplement: Supplementary file 1 [file vaccines-12-00622-s001.zip]

Archive with 2 entries (2 files):
- Supplementary figures.pdf
- Supplementary Table S1 Secretion level of O-glycosylation protein in culture filtrate.pdf
